# Supplementary material for: Acceptability of Overground Wearable Powered Exoskeletons for People with Spinal Cord Injury: A Multicenter Qualitative Study
Source: Biomimetics (Basel). 2025 Jan 8;10(1):36. doi: 10.3390/biomimetics10010036 (PMC11761949; doi:10.3390/biomimetics10010036)
Supplement: Supplementary file 1 [file biomimetics-10-00036-s001.zip]

Archive with 1 entries (1 files):
- biomimetics-3292263-supplementary.pdf
